# Supplementary material for: Diversity in root growth responses to moisture deficit in young faba bean (Vicia faba L.) plants
Source: PeerJ. 2018 Feb 21;6:e4401. doi: 10.7717/peerj.4401 (PMC5826991; doi:10.7717/peerj.4401)
Supplement: Table S5 — Raw data. [file peerj-06-4401-s005.xlsx]

## Sheet: Root data 5 DAT
	Raw data on root phenotyping of 8 accessions 5, 12 and 19 days after the treatment begin.
Replication	Treatment	Accession	Primary root length (cm)	Lateral root length (cm)	Second order lateral root length (cm)	Total root length (cm)	Root system depth (cm)	Root system width (cm)	Convex hull area (cm2)
1	WW	DS11320	37.6594	215.57	0	253.229	39.9784	21.3038	458.053
1	WW	DS74573	28.0393	157.713	0	185.752	31.5145	18.8367	305.975
1	WW	DS70622	34.279	280.679	0	314.958	39.096	26.76	578.9
1	WW	ILB938/2	25.6863	142.79	0	168.477	31.1543	25.5357	410.066
1	WW	WS99501	25.2352	126.675	0	151.91	27.5527	21.718	323.83
1	WW	Melodie/2	14.5965	37.869	0	52.4655	15.8833	8.93211	70.5446
1	WW	DS11202	28.0127	90.3955	0	118.408	27.0665	12.4437	175.903
1	WW	EH 06006-6	43.5911	209.136	0	252.727	48.2622	27.1205	702.822
2	WW	DS11320	36.0707	179.213	0	215.284	38.6098	15.5051	327.933
2	WW	DS74573	19.6059	70.6172	0	90.2232	22.9245	13.128	163.927
2	WW	DS70622	27.5195	271.582	5.80242	304.904	31.3344	17.504	329.078
2	WW	ILB938/2	28.8899	150.116	0	179.006	33.6395	21.5919	403.184
2	WW	WS99501	11.9331	3.70501	0	15.6381	12.2817	1.69278	10.2637
2	WW	Melodie/2	4.32374	43.725	2.49584	50.5446	6.0868	8.73402	39.5657
2	WW	DS11202	10.8872	33.0301	0	43.9173	11.9395	8.08572	64.9732
2	WW	EH 06006-6	28.2174	78.9561	0	107.174	30.9923	14.6948	246.787
3	WW	DS11320	21.3274	55.3176	0	76.645	25.0315	10.2827	150.637
3	WW	DS74573	30.9916	119.581	0	150.572	33.9636	17.9182	329.747
3	WW	DS70622	12.6759	83.4002	0	96.0761	16.9458	15.8833	149.829
3	WW	ILB938/2	27.2443	127.622	0	154.866	31.3164	19.2869	322.514
3	WW	WS99501	13.4947	39.4284	0	52.923	15.163	9.70646	81.5027
3	WW	Melodie/2	3.7243	25.8529	0	29.5772	6.24887	8.84207	31.4822
3	WW	DS11202	17.6128	45.8033	0	63.4161	21.682	12.1556	151.065
3	WW	EH 06006-6	32.1325	145.005	0	177.137	34.3778	21.718	408.009
4	WW	DS11320	26.8044	80.0293	0	106.834	29.1194	11.4533	181.048
4	WW	DS74573	28.9567	152.584	0	181.541	29.0114	20.2593	314.588
4	WW	DS70622	19.2156	86.4179	5.83284	111.466	21.5919	12.1016	152.971
4	WW	ILB938/2	29.3567	107.11	4.20252	140.669	30.1819	18.1523	304.431
4	WW	WS99501	19.2981	65.6034	0	84.9016	20.7996	11.2912	127.66
4	WW	Melodie/2	19.3653	11.0978	0	30.4632	19.8991	7.02323	71.1763
4	WW	DS11202	18.8376	56.4096	0	75.2472	20.2293	10.895	130.647
4	WW	EH 06006-6	32.5516	103.241	0	135.793	35.5303	25.2836	498.038
1	WL	DS11320	21.2752	52.8934	0	74.1686	22.7625	11.5793	149.728
1	WL	DS74573	11.8279	1.20867	0	13.0366	11.2012	2.98938	13.7036
1	WL	DS70622	24.893	158.783	0	183.676	28.111	15.901	244.8
1	WL	ILB938/2	15.362	114.06	0	129.422	20.4034	15.5411	182.614
1	WL	WS99501	5.68221	13.6129	1.24989	20.5449	9.86854	9.88655	53.1859
1	WL	Melodie/2	5.09005	0	0	5.09005	4.62813	0.234108	0.562982
1	WL	DS11202	12.1391	0	0	12.1391	11.5253	2.01693	3.94347
1	WL	EH 06006-6	19.0424	80.9292	0	99.9716	21.9521	10.769	144.236
2	WL	DS11320	17.8376	23.2751	0	41.1126	18.8187	9.16622	102.515
2	WL	DS74573	4.84518	20.5814	0	25.4265	8.35584	9.3463	41.9068
2	WL	DS70622	26.5447	173.582	0	200.127	28.7772	12.7319	204.915
2	WL	ILB938/2	4.62589	114.972	2.40705	122.005	14.4426	19.611	164.684
2	WL	WS99501	8.61292	0	0	8.61292	8.53593	0.41419	2.19907
2	WL	Melodie/2	11.7819	20.7105	0	32.4924	12.6418	13.092	86.921
2	WL	DS11202	13.769	37.3731	0	51.1421	14.9109	12.3177	98.4025
2	WL	EH 06006-6	8.18432	66.8689	0	75.0533	14.5867	12.6778	107.52
3	WL	DS11320	14.7692	81.0046	0	95.7738	17.1979	14.7668	146.902
3	WL	DS74573	11.8987	23.8154	0	35.7141	17.2879	8.12174	74.2238
3	WL	DS70622	11.3234	38.1884	0	49.5118	14.0284	7.25734	58.4512
3	WL	ILB938/2	21.7414	95.0063	0	116.748	25.0495	15.0909	201.895
3	WL	WS99501	4.40424	0	0	4.40424	4.37601	0.52224	0.81139
3	WL	Melodie/2	6.12507	45.2205	0	51.3456	6.46497	10.805	40.2055
3	WL	DS11202	12.9541	18.6865	0	31.6406	13.2181	7.1673	51.173
3	WL	EH 06006-6	24.0034	157.588	0	181.591	26.058	23.843	320.026
4	WL	DS11320	25.6152	127.235	2.15026	155	29.0114	16.4776	277.465
4	WL	DS74573	12.1291	19.6363	0	31.7655	17.432	7.72555	59.4316
4	WL	DS70622	2.16176	0	0	2.16176	2.08896	0.36017	0.30192
4	WL	ILB938/2	8.55141	23.3617	2.95657	34.8697	9.65244	10.7149	58.3734
4	WL	WS99501	0.92016	19.6475	0	20.5676	8.13974	12.984	63.7801
4	WL	Melodie/2	19.3653	11.0978	0	30.4632	19.8991	7.02323	71.1763
4	WL	DS11202	12.9541	18.6865	0	31.6406	13.2181	7.16729	51.173
4	WL	EH 06006-6	26.4028	86.8372	0	113.24	31.0463	13.9744	225.404
Key
WW	well watered
WL	Water limited

## Sheet: Root data 12 DAT
Replication	Treatment	Accession	Primary root length (cm)	Lateral root length (cm)	Second order lateral root length (cm)	Total root length (cm)	Root system depth (cm)	Root system width (cm)	Convex hull area (cm2)
1	WW	DS11320	64.7	573.4	0	638.1	67.5	39	1440.2
1	WW	DS74573	56	683.9	0	739.9	59.8	42.3	1547
1	WW	DS70622	59.5	673	26.9	759.4	64.1	41	1583.9
1	WW	ILB938/2	43	383.4	12.7	439.1	48.4	39.1	1129.9
1	WW	WS99501	49.8	382.6	45.7	478.1	52	34.9	1181.1
1	WW	Melodie/2	40.2	102.5	0	142.7	40.2	24.5	649.8
1	WW	DS11202	54.2	256.6	0	310.8	53.1	30	825.7
1	WW	EH 06006-6	69.4	412.6	3.2	485.1	73.8	38.6	1574.8
2	WW	DS11320	81	490.2	33.3	604.5	63.9	42.3	1525.5
2	WW	DS74573	42.2	155.7	0	197.9	44.9	20.2	469.2
2	WW	DS70622	56.4	753	47.6	857.1	60.2	31	1290.9
2	WW	ILB938/2	47.3	505.6	0	552.9	51.9	35.8	1137.8
2	WW	WS99501	27.6	71.1	0	98.7	28.4	5.6	92.3
2	WW	Melodie/2	15.8	158.9	7.6	182.3	29	22	453.2
2	WW	DS11202	37.9	207.8	16.6	262.2	41.2	25	627.2
2	WW	EH 06006-6	51	287	0	338	53.6	31.6	1019.1
3	WW	DS11320	52.1	299.9	37.3	389.2	55.8	25.4	865.3
3	WW	DS74573	56.3	304.8	0	361	57.7	32.9	1008.9
3	WW	DS70622	37.2	291.4	31.2	359.8	41.4	31.1	828.6
3	WW	ILB938/2	42.5	334.3	0	376.8	46.9	31.2	836.8
3	WW	WS99501	32.9	124.3	39	196.1	34.8	23.7	507.5
3	WW	Melodie/2	14	157.2	0	171.3	28.5	29.8	661.3
3	WW	DS11202	46.8	217	0	263.8	50.7	30.1	959.3
3	WW	EH 06006-6	58	278.5	0.9	337.4	60.4	38.5	1366.3
4	WW	DS11320	56.4	404	0	460.4	59.1	39.7	1256.9
4	WW	DS74573	56	463.2	0	519.2	57.4	38	1290.1
4	WW	DS70622	49.8	388.1	24.3	462.2	51.1	30.5	913.8
4	WW	ILB938/2	48.9	310.6	4.2	363.7	49.9	36.9	1058.6
4	WW	WS99501	32.1	121	0	153.1	33.5	25.2	451.3
4	WW	Melodie/2	43.3	104	0	147.3	44	16.7	414.4
4	WW	DS11202	46.3	227.1	5.5	279	48.3	28.4	804.1
4	WW	EH 06006-6	59.4	304.5	0	363.9	61.6	56	2249.7
1	WL	DS11320	30.2	151.7	0	181.9	31.6	23.6	389.4
1	WL	DS74573	15.3	32.8	0	48.1	18.7	9.1	102.3
1	WL	DS70622	40.7	397.8	0	438.6	43.8	33.6	814.4
1	WL	ILB938/2	23.9	155.3	1.4	180.5	32.6	31.9	549.7
1	WL	WS99501	9.7	38.9	1.2	49.8	15.7	17.8	154.3
1	WL	Melodie/2	30.4	15.4	0	45.8	29.7	5.5	81.1
1	WL	DS11202	20.6	68.9	0	89.4	21.4	11.9	183.9
1	WL	EH 06006-6	20.4	215.7	0	236.1	23.4	19	328.7
2	WL	DS11320	28.5	53.7	0	82.2	29.5	16.2	244.5
2	WL	DS74573	6	67	1.5	74.5	20	22.5	259.5
2	WL	DS70622	42.7	320.2	0	362.9	45.2	16.7	482.1
2	WL	ILB938/2	4.6	133.8	2.4	140.8	14.4	28.5	235.5
2	WL	WS99501	26.2	26.1	0	52.3	25.8	10.2	134.6
2	WL	Melodie/2	24.5	88.8	0	113.3	24.7	30.5	416.7
2	WL	DS11202	19.2	119.3	14.7	153.1	20.3	25.8	334
2	WL	EH 06006-6	10.6	183.8	0	194.4	17.9	26.9	287.5
3	WL	DS11320	24.7	222.6	0	247.3	27.1	27.1	437.2
3	WL	DS74573	25.8	205.8	0	231.6	30.2	26.2	467.3
3	WL	DS70622	30.2	287.9	0	318.1	32.8	25.4	509.1
3	WL	ILB938/2	22.9	135.9	0	158.7	26.1	17.3	280.4
3	WL	WS99501	19.5	16.2	0	35.7	19.6	11.6	137.7
3	WL	Melodie/2	21.2	100.5	2.4	124.1	24.9	26.8	401.8
3	WL	DS11202	13.3	15.3	0	28.6	20.2	8.2	87.6
3	WL	EH 06006-6	27.3	228.4	0	255.8	31	37.8	603.3
4	WL	DS11320	45.3	240.5	2.2	287.9	48.2	37.9	992.5
4	WL	DS74573	18.7	265.8	10.2	294.7	31.4	36.9	684.8
4	WL	DS70622	26	113.1	0	139.1	27.5	8.4	174.9
4	WL	ILB938/2	20.2	28.2	3	51.3	20.9	12.4	130.3
4	WL	WS99501	11.8	72.3	0	84.1	18.4	18	225.4
4	WL	Melodie/2	14.9	39.1	0	53.9	17.6	14	141.4
4	WL	DS11202	17.7	67.8	4.9	90.4	20.6	15.3	201.8
4	WL	EH 06006-6	50.4	187.4	0	237.8	54.8	32.4	898.8
Key
WW	well watered
WL	Water limited

## Sheet: Root data 19 DAT
Replication	Treatment	Accession	Primary root length (cm)	Lateral root length (cm)	Second order lateral root length (cm)	Total root length (cm)	Root system depth (cm)	Root system width (cm)	Convex hull area (cm2)
1	WW	DS11320	76.14	1045.83	68.61	1190.58	78.95	56.56	2720.57
1	WW	DS74573	74.9	1370.79	269.08	1714.77	78.97	57.79	3022.1
1	WW	DS70622	74.45	1147.84	265.59	1487.89	78.77	57.07	2792.55
1	WW	ILB938/2	56.35	613.27	119.5	789.12	61.98	41.2	1701.48
1	WW	WS99501	72.99	686.33	280.26	1039.58	75.06	53.52	2599.88
1	WW	Melodie/2	67.98	264.35	34.31	366.64	67.15	38.25	1862.76
1	WW	DS11202	77.91	671.76	55.65	805.32	76.72	46.95	2123.93
1	WW	EH 06006-6	74.64	1077.07	75.42	1227.14	78.93	52.75	2720.3
2	WW	DS11320	94.76	969.14	183.52	1247.42	77.22	47.09	2458.11
2	WW	DS74573	64.76	271.21	0	335.97	68.07	28.9	1065.86
2	WW	DS70622	74.49	1132.59	511.39	1718.47	77.94	52.67	2588.71
2	WW	ILB938/2	66.34	737.75	57.35	861.44	70.54	45.87	1916.06
2	WW	WS99501	41.88	202.7	0	244.57	42.32	11.47	300.78
2	WW	Melodie/2	45.16	321.91	16.14	383.21	59.19	40.34	1530.37
2	WW	DS11202	66.08	525.85	191.07	783.01	65.62	42.16	1935.5
2	WW	EH 06006-6	73.62	593.86	52.14	719.63	76.19	50.3	2427.62
3	WW	DS11320	74.13	726.22	242.66	1043.01	78.23	46.98	2427.17
3	WW	DS74573	77.06	624.59	95.13	796.78	78.64	45.67	2196.14
3	WW	DS70622	64.41	622.2	280.38	966.99	69.35	53.29	2417.71
3	WW	ILB938/2	55.86	484.15	17.36	557.37	59.77	52.19	1909.87
3	WW	WS99501	55.38	368.78	373.3	797.45	57.3	36.07	1319.42
3	WW	Melodie/2	49.32	375.7	25.61	450.64	58.89	32.76	1527.29
3	WW	DS11202	75.32	561.41	61.17	697.9	78.91	45.31	2122.44
3	WW	EH 06006-6	75.93	414.77	100.6	591.3	78.26	51.38	2327.96
4	WW	DS11320	74.6	830.05	134.37	1039.02	77.27	51.25	2357.7
4	WW	DS74573	77.87	986.8	226.17	1290.84	78.95	58.63	3192.06
4	WW	DS70622	77.89	687.77	314.71	1080.37	78.8	48.55	2260.25
4	WW	ILB938/2	66.8	591.83	52.87	711.49	68.05	56.98	2225.45
4	WW	WS99501	67.77	417.82	94.01	579.6	68.9	55.52	2146.49
4	WW	Melodie/2	71.79	228.2	0	299.99	73.26	23.55	964.73
4	WW	DS11202	73.1	586.34	102.63	762.07	73.75	44.8	2060.62
4	WW	EH 06006-6	76.68	580.46	224.01	881.15	78.84	58.78	3696.46
1	WL	DS11320	40.98	175.63	0	216.61	46.14	28.04	679.52
1	WL	DS74573	15.32	94.41	0	109.73	24.37	13.97	251.76
1	WL	DS70622	54.92	552.88	0	607.8	57.52	54.67	1745.88
1	WL	ILB938/2	25.58	195.89	1.53	223	40.72	31.91	735.04
1	WL	WS99501	12.01	47.56	1.25	60.83	21.63	32.49	371.83
1	WL	Melodie/2	40.58	113.26	0	153.84	39.58	18.12	389.84
1	WL	DS11202	28.47	123.53	0	151.99	31.96	24.76	445.13
1	WL	EH 06006-6	20.57	225.66	0	246.23	23.55	19.27	339.65
2	WL	DS11320	43.16	68.35	0	111.51	44.19	16.24	377.09
2	WL	DS74573	7.3	103.1	14.18	124.58	40.07	28.06	630.13
2	WL	DS70622	51.65	359.56	0	411.21	54.06	16.75	689.28
2	WL	ILB938/2	4.87	136.52	2.41	143.79	17.79	31.3	314.43
2	WL	WS99501	36.15	63.37	0	99.53	36.36	21.41	449.83
2	WL	Melodie/2	34.03	105.52	0	139.55	33.96	32.22	685.22
2	WL	DS11202	19.87	142.95	50.8	213.61	23.7	28.89	462.23
2	WL	EH 06006-6	10.63	195.44	0	206.07	17.86	27.23	301.39
3	WL	DS11320	36.77	267.58	0	304.35	37.66	38.54	779.83
3	WL	DS74573	26.96	344.64	37.5	409.1	34.18	30.79	763.24
3	WL	DS70622	47.83	551.97	53.94	653.73	50.19	43.18	1256.17
3	WL	ILB938/2	22.85	149.35	0	172.2	26.13	17.27	292.87
3	WL	WS99501	33.18	46.56	0	79.74	32.49	14.33	277.6
3	WL	Melodie/2	27.03	129.42	50.68	207.13	28.26	35.57	602.49
3	WL	DS11202	21.97	80.08	0	102.04	30.45	17.07	323.67
3	WL	EH 06006-6	28.62	243.35	1.99	273.96	32.54	47.31	860.97
4	WL	DS11320	55.05	334.64	2.15	391.84	57.95	56.47	1869.94
4	WL	DS74573	18.68	334.87	55.9	409.45	42.21	38.11	1007.6
4	WL	DS70622	51.04	288.56	21.96	361.55	49.14	16.59	495.16
4	WL	ILB938/2	35.1	29.39	2.96	67.44	39.42	12.53	247.21
4	WL	WS99501	11.8	97.72	0	109.52	18.42	24.98	291.1
4	WL	Melodie/2	15.43	54.69	0	70.12	24.53	16.3	226.85
4	WL	DS11202	23.43	115.52	16.93	155.88	28.71	23.57	410.34
4	WL	EH 06006-6	59.32	260.32	3.68	323.32	63.61	33.68	1213.17
Key
WW	well watered
WL	Water limited
